# Supplementary material for: Acoustic signalling reflects personality in a social mammal
Source: R Soc Open Sci. 2016 Jun 29;3(6):160178. doi: 10.1098/rsos.160178 (PMC4929910; doi:10.1098/rsos.160178)
Supplement: ESM3: Data.csv [file rsos160178supp3.csv]

pigID	sex	replicate	environ	test	NOLatency(s)	Noinvest(s)	Noexplore(s)	Nostand(s)	NOlineCross(no/min)	NOGrunt(no/min)	Siexplore(s)	Sistand(s)	SIGrunt(no/min)	PRindex	meanAcousticSig
395	male	4	straw	1	118.5	13.783	52.581	146.317	13.8	25	130	44	7	0.52	-0.15
398	male	4	straw	1	301	0	147.219	96.003	15.6	2.6	131	45	0	-0.14	-1.23
407	female	4	straw	1	52.87	18.87	80.375	141.695	13.2	21.2	115	55	4.3	0.66	0.9
441	female	4	straw	1	16.65	6.407	184.742	35.513	22.2	18.2	142	31	10	-0.45	-0.29
457	female	4	straw	1	8.09	20.976	157.219	90.675	9	11.4	89	79	6.7	0.49	-0.22
470	female	4	straw	1	31.83	23.484	157.298	49.239	13.2	13	117	47	13.7	-0.3	-0.08
414	male	4	barren	1	2.58	11.153	92.056	155.088	9	22.6	73	58	44	0	0.39
419	female	4	barren	1	9.23	17.83	129.48	107.646	12	12.6	144	11	27	-0.32	0.14
427	female	4	barren	1	144.94	0.92	147.533	99.3	9.6	7.4	139	27	18.7	-0.6	-0.74
438	female	4	barren	1	168.44	3.503	152.899	89.431	12.6	23.2	125	47	40	-0.64	0.99
444	male	4	barren	1	301	0	112.088	174.341	4.2	3.4	163	17	6.7	-0.38	-0.79
471	female	4	barren	1	11.98	6.856	112.236	96.321	18	16.4	146	18	25.7	0	0.72
413	male	4	straw	1	45.72	24.245	128.068	97.51	11.4	22.8	55	98	21.3	1.03	0.67
453	male	4	straw	1	138.78	4.701	98.193	172.878	7.8	1.8	142	36	0.7	0.09	-1.33
456	female	4	straw	1	83.43	23.035	141.504	47.57	15	6	126	31	9.7	-0.3	-0.84
462	female	4	straw	1	45.38	60.373	128.16	78.081	10.8	11.8	143	22	10.3	-0.04	-0.55
472	female	4	straw	1	14.76	50.66	85.017	122.776	7.2	18.6	146	32	16	0.21	0.35
476	female	4	straw	1	13.24	18.743	63.099	146.979	12.6	26.8	97	73	18.7	0.52	0.42
397	male	4	barren	1	301	0	208.456	67.094	4.2	3.8	141	33	2.7	-0.73	-0.89
418	female	4	barren	1	4.7	42.542	70.956	147.428	7.2	15	103	71	11.7	1.05	-0.01
430	female	4	barren	1	130.63	4.119	187.674	81.095	7.8	NA	176	4	9.3	-0.19	NA
436	male	4	barren	1	21.12	22.051	157.753	93.918	7.2	5.6	105	58	10.3	0.24	-0.61
446	male	4	barren	1	269.33	1.535	110.924	180.815	1.8	0	96	76	1	0.16	-1.5
477	female	4	barren	1	4.49	7.298	106.459	90.147	20.4	NA	87	50	41.7	0.55	NA
764	male	5	straw	1	66.7	3.898	135.178	109.688	7.8	14	NA	NA	8.7	NA	-0.06
766	male	5	straw	1	156.45	2.24	89.721	132.549	11.4	10.8	139	38	15.3	0.38	0.54
769	female	5	straw	1	98.1	4.647	94.351	167.845	11.4	11.6	121	43	31	0.51	0.36
799	female	5	straw	1	13.96	21.027	122.701	27.049	16.2	7.6	124	50	8.7	-0.43	-0.5
829	male	5	straw	1	14.9	2.799	74.769	186.668	10.2	13.6	101	77	5.3	0.6	-0.38
830	male	5	straw	1	101.78	4.19	154.212	92.77	18	32.8	141	21	26.3	-0.19	1.06
684	male	5	barren	1	51.22	20.186	265.632	1.344	8.4	3.6	153	26	12	-1.25	-0.98
694	female	5	barren	1	7.68	21.014	165.264	64.138	12.6	22.6	152	18	0	-0.8	-0.67
751	female	5	barren	1	3.39	16.384	202.467	6.751	17.4	4.8	131	24	12.7	-0.63	-0.87
754	female	5	barren	1	215.61	1.34	228.007	51.001	6	10.4	172	8	17	-2.08	-0.56
821	male	5	barren	1	8.93	14.245	44.704	155.744	13.2	31.4	76	41	20	1.57	0.32
822	female	5	barren	1	23.17	5.059	87.698	126.867	17.4	22.4	75	72	25	1.1	0.21
745	male	5	straw	1	2.97	15.022	136.584	97.054	14.4	13.2	143	32	14.7	0.14	NA
770	female	5	straw	1	6.25	7.542	147.03	54.568	18.6	27	95	69	18	0.1	0.3
797	female	5	straw	1	14.63	10.858	116.741	102.296	15.6	21.4	109	52	26.3	0.15	0.51
826	female	5	straw	1	2.63	14.714	103.024	111.439	13.2	18.2	114	20	25.7	0.67	0.02
828	male	5	straw	1	49.61	2.008	85.94	144.621	14.4	18.4	155	15	12.7	0.08	-0.07
833	female	5	straw	1	238.53	1.344	143.447	139.155	6.6	10.2	176	4	5.7	-1.27	-0.9
683	male	5	barren	1	95.8	4.244	245.012	39.243	7.8	0	179	1	1	-1.48	-1.49
693	female	5	barren	1	59.57	21.46	181.713	70.741	5.4	5.4	114	46	16.7	0.09	-0.02
704	male	5	barren	1	88.53	2.824	233.947	45.491	7.2	11.8	158	19	11	-1.07	-0.56
750	female	5	barren	1	23.17	13.149	181.446	43.288	16.8	6	100	55	7.7	-0.24	-0.78
832	male	5	barren	1	17.36	0.457	144.671	98.621	12	26.6	144	32	9.7	-0.92	-0.09
834	female	5	barren	1	96.58	11.506	146.525	67.981	21	22.2	180	0	0	-1.84	-0.93
71	male	6	barren	1	43.47	4.672	61.4	144.663	15.6	28.6	59	90	21.7	1.09	0.59
136	female	6	barren	1	8.67	1.553	17.101	202.76	16.2	37.8	56	92	38.7	1.57	2.16
195	female	6	barren	1	46.78	6.252	92.203	116.824	21	34	114	48	33.7	-0.02	2.12
214	male	6	barren	1	106.89	16.029	101.278	87.786	14.4	21.2	83	91	2.7	0.26	-0.29
222	female	6	barren	1	6.82	25.318	153.223	75.118	15	28	124	34	23	-0.32	1.49
245	male	6	barren	1	301	0	137.283	89.552	16.2	5.6	111	63	8.7	-1.59	-1.22
115	male	6	straw	1	101.68	21.863	89.878	123.364	12.6	26	83	76	29.7	0.79	1.26
119	female	6	straw	1	11.17	19.792	44.874	189.977	8.4	14.8	99	79	12	1.02	0.23
190	male	6	straw	1	16.37	18.21	130.73	122.743	6	12	117	57	33	0.23	0.88
192	female	6	straw	1	49.29	17.121	51.569	170.705	11.4	17.8	107	65	15	0.79	0.33
201	male	6	straw	1	23.53	29.91	128.33	116.252	5.4	19.2	55	76	46.7	0.81	2.41
221	female	6	straw	1	23.65	33.042	40.094	130.193	21	41.8	79	82	34.7	0.91	2.33
288	male	10	barren	1	5.36	8.621	142.126	82.305	18	27.8	134	43	9	0.37	1.05
292	male	10	barren	1	44.74	15.778	224.699	44.42	10.2	6.8	142	31	6.7	-0.62	-0.37
303	male	10	barren	1	40.83	12.665	171.859	97.829	8.4	2.8	111	58	2.7	0.65	-1.11
396	male	10	barren	1	33.13	7.237	165.358	103.537	9	6.6	108	67	0	-0.11	-1.24
405	male	10	barren	1	293	0.857	242.484	40.525	4.2	3	155	23	3.3	-1.69	-1.25
461	male	10	barren	1	97.23	8.816	44.23	162.324	18	28.4	74	79	24	1.26	0.66
293	male	10	straw	1	0.58	13.494	36.952	167.692	15	34.6	152	21	11.3	0.58	0.69
302	male	10	straw	1	138.06	0.392	116.676	78.49	22.2	17.6	132	41	6.7	-0.83	-0.47
345	male	10	straw	1	23.46	18.277	186.209	71.36	7.2	0.2	177	0	0	-0.56	-1.1
366	male	10	straw	1	291.49	1.08	114.438	159.238	7.8	8.8	95	77	17.3	-0.15	-0.41
457	male	10	straw	1	1.57	27.035	108.28	50.757	29.4	42.4	114	33	18.7	-0.12	0.83
460	male	10	straw	1	16.53	3.029	129.12	106.554	15.6	27	59	104	8.3	0.96	0.27
395	male	4	straw	2	11.85	4.115	36.172	196.582	9	18.2	138	19	5	NA	NA
398	male	4	straw	2	35.15	14.355	78.844	107.344	24.6	9.2	87	54	1.3	NA	NA
407	female	4	straw	2	39.99	1.904	96.764	89.949	29.4	32	39	53	40.7	NA	NA
441	female	4	straw	2	4.6	51.965	115.666	47.527	19.8	13.2	114	26	9	NA	NA
457	female	4	straw	2	48.44	9.739	63.9	124.9	18.6	18.2	104	37	17.3	NA	NA
470	female	4	straw	2	10.31	13.665	151.029	53.457	19.2	29.4	135	40	2	NA	NA
414	male	4	barren	2	7.3	16.731	213.453	42.452	12	3	156	11	10	NA	NA
419	female	4	barren	2	4.86	5.697	129.849	73.782	21.6	25.4	138	16	2.7	NA	NA
427	female	4	barren	2	2.94	45.141	121.301	31.853	24.6	5.6	154	24	1.7	NA	NA
438	female	4	barren	2	1.42	10.429	124.632	68.706	22.2	34.2	180	0	4	NA	NA
444	male	4	barren	2	38.1	2.776	127.639	68.898	29.4	16	112	53	4.7	NA	NA
471	female	4	barren	2	6.95	9.525	119.335	81.89	18.6	28.8	82	30	20.7	NA	NA
413	male	4	straw	2	0.5	7.747	96.179	150.138	8.4	14.8	63	62	31	NA	NA
453	male	4	straw	2	38.52	18.005	149.125	76.774	16.8	5	103	62	2	NA	NA
456	female	4	straw	2	23.88	13.104	154.554	66.768	20.4	6.4	99	45	7.3	NA	NA
462	female	4	straw	2	4.54	40.266	122.582	63.375	18	8	85	57	10.7	NA	NA
472	female	4	straw	2	42.65	11.168	125.71	113.38	10.2	17	112	51	25.3	NA	NA
476	female	4	straw	2	0.5	9.957	159.201	94.115	9	16.2	122	39	17.3	NA	NA
397	male	4	barren	2	46.47	7.914	127.674	87.782	21.6	15.6	112	46	4.7	NA	NA
418	female	4	barren	2	5.64	30.199	120.899	98.748	13.2	16	44	86	19.3	NA	NA
430	female	4	barren	2	4.62	133.211	58.222	82.013	5.4	1.8	93	85	0	NA	NA
436	male	4	barren	2	36.32	7.448	104.392	112.096	17.4	14.4	121	50	7.7	NA	NA
446	male	4	barren	2	54.92	4.745	160.494	81.001	15.6	1.2	112	63	0.7	NA	NA
477	female	4	barren	2	12.53	15.845	114.83	88.179	18.6	40.6	72	61	29	NA	NA
764	male	5	straw	2	40.68	6.792	125.18	105.235	12	21.6	NA	NA	15.3	NA	NA
766	male	5	straw	2	60.75	15.134	135.736	84.727	13.2	39.2	38	98	18	NA	NA
769	female	5	straw	2	25.43	18.716	75.234	148.732	11.4	17.4	107	42	17.7	NA	NA
799	female	5	straw	2	56.15	22.046	135.049	49.399	27.6	11.6	138	15	15	NA	NA
829	male	5	straw	2	47.38	5.842	129.678	57.798	27	14.2	103	46	14	NA	NA
830	male	5	straw	2	16.31	30.672	91.954	101.638	17.4	24.4	110	33	20.7	NA	NA
684	male	5	barren	2	0.5	18.434	180.68	19.344	24.6	8	156	9	0	NA	NA
694	female	5	barren	2	15	34.799	157.431	34.725	21	11.8	162	7	0	NA	NA
751	female	5	barren	2	13.52	31.676	164.76	63.455	13.8	4.2	116	26	6.7	NA	NA
754	female	5	barren	2	301	0	283.389	9.64	6	4.2	155	25	9	NA	NA
821	male	5	barren	2	22.44	12.276	65.279	156.438	12	12.6	29	129	10.7	NA	NA
822	female	5	barren	2	0.9	11.183	116.619	143.629	9.6	10.6	59	83	13	NA	NA
745	male	5	straw	2	2.47	57.507	77.063	75.51	9.6	NA	118	59	4.3	NA	NA
770	female	5	straw	2	7.67	25.232	132.877	95.353	10.2	9.4	116	26	20.3	NA	NA
797	female	5	straw	2	15.23	15.113	154.757	40.605	19.8	15.8	96	54	20	NA	NA
826	female	5	straw	2	66.43	13.878	73.573	155.924	9	10.4	64	77	9.3	NA	NA
828	male	5	straw	2	14.11	10.941	105.831	86.539	22.8	16	111	43	12.3	NA	NA
833	female	5	straw	2	166.79	4.13	231.02	55.373	9	6.4	152	26	4.3	NA	NA
683	male	5	barren	2	46.13	17.753	192.051	47.745	13.8	2.2	176	4	0	NA	NA
693	female	5	barren	2	8.59	7.14	123.976	78.487	19.8	27.6	84	67	12	NA	NA
704	male	5	barren	2	13	9.696	175.834	71.802	9.6	15	168	11	1.7	NA	NA
750	female	5	barren	2	2.51	47.51	156.791	56.283	15.6	10.4	118	30	7.3	NA	NA
832	male	5	barren	2	231.71	2.833	178.339	68.429	12	19	174	6	2.3	NA	NA
834	female	5	barren	2	301	0	255.923	22.625	10.2	2.2	180	0	0	NA	NA
71	male	6	barren	2	10.72	9.096	76.257	126.529	19.8	24.8	88	51	10	NA	NA
136	female	6	barren	2	0.55	11.016	91.204	109.259	20.4	38	57	74	34	NA	NA
195	female	6	barren	2	0.51	6.976	186.746	27.923	17.4	41.4	93	32	38	NA	NA
214	male	6	barren	2	11.76	38.694	92.168	80.111	24.6	24	143	31	1.3	NA	NA
222	female	6	barren	2	1.26	7.88	168.172	38.744	28.2	35.6	114	28	35	NA	NA
245	male	6	barren	2	301	0	272.572	12.382	5.4	0	177	3	0	NA	NA
115	male	6	straw	2	19.93	3.421	104.464	71.319	27	38.6	62	89	17.7	NA	NA
119	female	6	straw	2	12.15	4.827	66.373	69.209	35.4	27.8	69	44	16.7	NA	NA
190	male	6	straw	2	28.31	6.65	148.357	79.375	15.6	26	91	43	27.7	NA	NA
192	female	6	straw	2	14.19	7.951	100.178	84.43	19.8	27.8	74	53	14.3	NA	NA
201	male	6	straw	2	28.82	7.212	92.929	103.193	17.4	44.6	66	53	49.7	NA	NA
221	female	6	straw	2	1.47	16.415	122.251	88.801	18	36.2	81	59	42.7	NA	NA
288	male	10	barren	2	5.75	9.163	92.562	107.909	22.2	44.8	80	67	21	NA	NA
292	male	10	barren	2	0.01	7.151	191.864	50.679	16.2	21	103	38	13	NA	NA
303	male	10	barren	2	1.96	18.971	74.277	151.139	16.2	9.4	82	80	3.3	NA	NA
396	male	10	barren	2	16.47	34.962	208.467	32.56	9	3.8	104	46	2.3	NA	NA
405	male	10	barren	2	73.38	4.959	231.661	24.285	11.4	4.8	164	16	1.3	NA	NA
461	male	10	barren	2	3.97	29.347	74.856	131.456	13.2	15	45	73	21.7	NA	NA
293	male	10	straw	2	42.72	0.624	29	204.621	15	25.6	148	23	17	NA	NA
302	male	10	straw	2	0.51	11.706	216.651	35.572	14.4	18.4	171	3	0	NA	NA
345	male	10	straw	2	0.05	25.27	157.709	61.097	13.8	13.8	108	48	4.3	NA	NA
366	male	10	straw	2	24.68	20.403	112.612	56.878	28.8	16.2	129	11	3.7	NA	NA
457	male	10	straw	2	0.48	15.176	227.582	22.22	16.2	12.4	65	58	21.3	NA	NA
460	male	10	straw	2	27.32	28.342	81.67	122.779	15	10.2	71	50	27.7	NA	NA
